# Supplementary material for: The effect of chronic stress and chronic alcohol intake on behaviour, brain volume, and functional connectivity in a longitudinal rat model
Source: Brain Commun. 2025 Nov 1;7(6):fcaf432. doi: 10.1093/braincomms/fcaf432 (PMC12624392; doi:10.1093/braincomms/fcaf432)
Supplement: fcaf432_Supplementary_Data [file fcaf432_supplementary_data.zip]

Archive with 4 entries (4 files):
- Supplementary_material.pdf
- Supplementary_table1.csv
- Supplementary_table2.csv
- Supplementary_table4.csv
