# Supplementary material for: The effect of chronic stress and chronic alcohol intake on behaviour, brain volume, and functional connectivity in a longitudinal rat model
Source: Brain Commun. 2025 Nov 1;7(6):fcaf432. doi: 10.1093/braincomms/fcaf432 (PMC12624392; doi:10.1093/braincomms/fcaf432)
Supplement: fcaf432_Supplementary_Data [file fcaf432_supplementary_data.zip › Supplementary_table1.csv]

contrast	Phase	Sex	Session	estimate	SE	lower.CL	upper.CL	p.value
Alc - (Alc+Str)	Model	male	17	0.04	0.01	0.01	0.07	0.01
Alc - (Alc+Str)	Model	male	18	0.03	0.01	0	0.06	0.04
Alc - (Alc+Str)	Model	male	19	0.03	0.02	0	0.06	0.03
Alc - (Alc+Str)	Relapse	male	11	0.04	0.02	0.01	0.07	0.02
Alc - (Alc+Str)	Relapse	male	12	0.04	0.02	0.01	0.08	0.01
Alc - (Alc+Str)	Relapse	male	13	0.04	0.02	0.01	0.07	0.02
Alc - (Alc+Str)	Relapse	male	14	0.04	0.02	0.01	0.08	0.02
Alc - (Alc+Str)	Relapse	male	15	0.03	0.02	0	0.07	0.04
