# Supplementary material for: The effect of chronic stress and chronic alcohol intake on behaviour, brain volume, and functional connectivity in a longitudinal rat model
Source: Brain Commun. 2025 Nov 1;7(6):fcaf432. doi: 10.1093/braincomms/fcaf432 (PMC12624392; doi:10.1093/braincomms/fcaf432)
Supplement: fcaf432_Supplementary_Data [file fcaf432_supplementary_data.zip › Supplementary_table2.csv]

contrast	Phase	Sex	Session	estimate	SE	z.ratio	p.value
Alc - Str	Model	female	13	0.03	0.01	3.11	0.01
Ctrl - Str	Model	female	14	0.03	0.01	2.6	0.02
Alc - Str	Model	female	14	0.05	0.01	4.25	0
Str - (Alc+Str)	Model	female	14	-0.03	0.01	-2.8	0.02
Alc - Str	Model	female	15	0.03	0.01	3.18	0.01
Alc - Str	Model	female	16	0.03	0.01	3.05	0.01
Alc - Str	Model	female	17	0.03	0.01	3.25	0.01
Alc - Str	Model	female	18	0.04	0.01	3.64	0
Alc - Str	Model	female	19	0.03	0.01	2.92	0.02
Alc - (Alc+Str)	Model	female	19	0.03	0.01	2.54	0.03
Alc - Str	Model	female	20	0.04	0.01	3.35	0
Alc - (Alc+Str)	Model	female	20	0.03	0.01	2.46	0.04
Alc - Str	Model	female	8	0.03	0.01	2.83	0.03
Alc - Str	Relapse	female	1	0.03	0.01	2.97	0.01
Alc - (Alc+Str)	Relapse	female	1	0.03	0.01	2.87	0.01
Alc - Str	Relapse	female	10	0.04	0.01	3.6	0
Alc - (Alc+Str)	Relapse	female	10	0.03	0.01	2.81	0.02
Alc - Str	Relapse	female	11	0.04	0.01	3.25	0.01
Alc - (Alc+Str)	Relapse	female	11	0.03	0.01	2.62	0.03
Alc - Str	Relapse	female	12	0.04	0.01	3.13	0.01
Alc - (Alc+Str)	Relapse	female	12	0.03	0.01	2.44	0.04
Alc - Str	Relapse	female	13	0.04	0.01	3.54	0
Alc - Str	Relapse	female	14	0.04	0.01	3.07	0.01
Alc - Str	Relapse	female	15	0.03	0.01	2.66	0.05
Ctrl - Alc	Relapse	female	2	-0.02	0.01	-2.24	0.05
Alc - Str	Relapse	female	2	0.03	0.01	2.94	0.02
Alc - (Alc+Str)	Relapse	female	2	0.03	0.01	2.39	0.05
Ctrl - Alc	Relapse	female	4	-0.03	0.01	-2.43	0.03
Alc - Str	Relapse	female	4	0.03	0.01	3.11	0.01
Alc - (Alc+Str)	Relapse	female	4	0.03	0.01	2.42	0.03
Alc - Str	Relapse	female	5	0.04	0.01	3.35	0
Alc - (Alc+Str)	Relapse	female	5	0.03	0.01	2.63	0.03
Alc - Str	Relapse	female	6	0.03	0.01	3.06	0.01
Alc - (Alc+Str)	Relapse	female	6	0.03	0.01	2.72	0.02
Alc - Str	Relapse	female	7	0.04	0.01	3.39	0
Alc - (Alc+Str)	Relapse	female	7	0.03	0.01	3.18	0
Alc - Str	Relapse	female	8	0.03	0.01	3.12	0.01
Alc - (Alc+Str)	Relapse	female	8	0.03	0.01	2.81	0.02
Ctrl - Alc	Relapse	female	9	-0.03	0.01	-2.39	0.03
Alc - Str	Relapse	female	9	0.03	0.01	2.75	0.02
Alc - (Alc+Str)	Relapse	female	9	0.03	0.01	2.73	0.02
Ctrl - (Alc+Str)	Model	male	11	0.03	0.01	2.86	0.03
Alc - (Alc+Str)	Model	male	11	0.03	0.01	2.59	0.03
Ctrl - (Alc+Str)	Model	male	12	0.03	0.01	2.81	0.01
Alc - (Alc+Str)	Model	male	12	0.04	0.01	3.63	0
Ctrl - (Alc+Str)	Model	male	14	0.03	0.01	2.96	0.01
Alc - (Alc+Str)	Model	male	14	0.03	0.01	3.1	0.01
Ctrl - (Alc+Str)	Model	male	15	0.03	0.01	2.75	0.02
Alc - Str	Model	male	15	0.03	0.01	2.48	0.03
Alc - (Alc+Str)	Model	male	15	0.03	0.01	3.17	0.01
Ctrl - Str	Model	male	16	0.02	0.01	2.2	0.04
Ctrl - (Alc+Str)	Model	male	16	0.03	0.01	2.8	0.02
Alc - Str	Model	male	16	0.03	0.01	2.62	0.02
Alc - (Alc+Str)	Model	male	16	0.03	0.01	3.24	0.01
Ctrl - (Alc+Str)	Model	male	17	0.05	0.01	4.59	0
Alc - (Alc+Str)	Model	male	17	0.05	0.01	4.51	0
Str - (Alc+Str)	Model	male	17	0.03	0.01	2.73	0.01
Ctrl - (Alc+Str)	Model	male	18	0.03	0.01	3.26	0
Alc - Str	Model	male	18	0.03	0.01	2.37	0.04
Alc - (Alc+Str)	Model	male	18	0.04	0.01	3.83	0
Ctrl - Str	Model	male	19	0.03	0.01	2.62	0.01
Ctrl - (Alc+Str)	Model	male	19	0.03	0.01	3.16	0
Alc - Str	Model	male	19	0.03	0.01	3.17	0
Alc - (Alc+Str)	Model	male	19	0.04	0.01	3.74	0
Ctrl - Str	Model	male	20	0.03	0.01	2.77	0.01
Ctrl - (Alc+Str)	Model	male	20	0.03	0.01	3.06	0
Alc - Str	Model	male	20	0.04	0.01	3.32	0
Alc - (Alc+Str)	Model	male	20	0.04	0.01	3.64	0
Ctrl - (Alc+Str)	Model	male	9	0.03	0.01	2.42	0.03
Alc - Str	Model	male	9	0.03	0.01	2.76	0.02
Alc - (Alc+Str)	Model	male	9	0.03	0.01	3.17	0.01
Ctrl - (Alc+Str)	Relapse	male	1	0.03	0.01	2.66	0.02
Alc - Str	Relapse	male	1	0.02	0.01	2.3	0.04
Alc - (Alc+Str)	Relapse	male	1	0.03	0.01	3.02	0.01
Ctrl - Alc	Relapse	male	10	0.03	0.01	3.32	0
Ctrl - Str	Relapse	male	10	0.05	0.01	4.16	0
Ctrl - (Alc+Str)	Relapse	male	10	0.03	0.01	3.07	0
Ctrl - Str	Relapse	male	11	0.05	0.01	4.07	0
Ctrl - (Alc+Str)	Relapse	male	11	0.04	0.01	3.59	0
Alc - Str	Relapse	male	11	0.03	0.01	2.63	0.02
Ctrl - Str	Relapse	male	12	0.05	0.01	4.14	0
Ctrl - (Alc+Str)	Relapse	male	12	0.04	0.01	3.76	0
Alc - Str	Relapse	male	12	0.03	0.01	2.88	0.01
Alc - (Alc+Str)	Relapse	male	12	0.03	0.01	2.44	0.02
Ctrl - Str	Relapse	male	13	0.05	0.01	4.16	0
Ctrl - (Alc+Str)	Relapse	male	13	0.04	0.01	3.45	0
Alc - Str	Relapse	male	13	0.03	0.01	2.78	0.01
Ctrl - Str	Relapse	male	14	0.05	0.01	4.36	0
Ctrl - (Alc+Str)	Relapse	male	14	0.04	0.01	3.46	0
Alc - Str	Relapse	male	14	0.04	0.01	3.28	0
Alc - (Alc+Str)	Relapse	male	14	0.03	0.01	2.31	0.03
Ctrl - Str	Relapse	male	15	0.05	0.01	4.39	0
Ctrl - (Alc+Str)	Relapse	male	15	0.03	0.01	2.97	0.01
Alc - Str	Relapse	male	15	0.04	0.01	3.72	0
Alc - (Alc+Str)	Relapse	male	15	0.02	0.01	2.21	0.04
Ctrl - Str	Relapse	male	3	0.03	0.01	2.83	0.01
Ctrl - (Alc+Str)	Relapse	male	3	0.04	0.01	3.72	0
Alc - Str	Relapse	male	3	0.03	0.01	2.62	0.01
Alc - (Alc+Str)	Relapse	male	3	0.04	0.01	3.51	0
Ctrl - Str	Relapse	male	4	0.03	0.01	3.15	0.01
Ctrl - (Alc+Str)	Relapse	male	4	0.03	0.01	3.08	0.01
Alc - Str	Relapse	male	4	0.03	0.01	3.02	0.01
Alc - (Alc+Str)	Relapse	male	4	0.03	0.01	2.93	0.01
Ctrl - Str	Relapse	male	5	0.03	0.01	3.07	0.01
Ctrl - (Alc+Str)	Relapse	male	5	0.03	0.01	2.61	0.01
Alc - Str	Relapse	male	5	0.03	0.01	3.14	0.01
Alc - (Alc+Str)	Relapse	male	5	0.03	0.01	2.66	0.01
Ctrl - Str	Relapse	male	6	0.04	0.01	3.45	0
Ctrl - (Alc+Str)	Relapse	male	6	0.03	0.01	3.2	0
Ctrl - Str	Relapse	male	7	0.03	0.01	3.2	0
Ctrl - (Alc+Str)	Relapse	male	7	0.03	0.01	3.26	0
Ctrl - Str	Relapse	male	8	0.04	0.01	3.82	0
Ctrl - (Alc+Str)	Relapse	male	8	0.03	0.01	2.75	0.02
Alc - Str	Relapse	male	8	0.02	0.01	2.27	0.05
Ctrl - Alc	Relapse	male	9	0.03	0.01	3.71	0
Ctrl - Str	Relapse	male	9	0.07	0.01	6.02	0
Ctrl - (Alc+Str)	Relapse	male	9	0.05	0.01	4.75	0
Alc - Str	Relapse	male	9	0.03	0.01	2.97	0
