# Supplementary material for: The effect of chronic stress and chronic alcohol intake on behaviour, brain volume, and functional connectivity in a longitudinal rat model
Source: Brain Commun. 2025 Nov 1;7(6):fcaf432. doi: 10.1093/braincomms/fcaf432 (PMC12624392; doi:10.1093/braincomms/fcaf432)
Supplement: fcaf432_Supplementary_Data [file fcaf432_supplementary_data.zip › Supplementary_table4.csv]

Group	contrast	Session	Phase	estimate	SE	df	lower.CL	upper.CL	t.ratio	p.value	p.value.signif
EtOH+/CRS-	female - male	1	Relapse	-2.991219618	0.636296315	390.5625736	-4.242214134	-1.740225102	-4.700985293	3.60E-06	****
EtOH+/CRS-	female - male	12	Model	-1.280528972	0.596234049	333.7416801	-2.453379479	-0.107678466	-2.147695147	0.032457655	*
EtOH+/CRS-	female - male	12	Relapse	-2.81768911	1.070101048	721.6078037	-4.918572367	-0.716805853	-2.633105645	0.008641908	**
EtOH+/CRS-	female - male	13	Relapse	-3.884755777	1.070101048	721.6078037	-5.985639034	-1.78387252	-3.630270043	3.03E-04	***
EtOH+/CRS-	female - male	15	Model	-1.846785383	0.596234049	333.7416801	-3.019635889	-0.673934876	-3.09741684	0.00211777	**
EtOH+/CRS-	female - male	17	Model	-1.785062306	0.596234049	333.7416801	-2.957912812	-0.612211799	-2.993895283	0.002960031	**
EtOH+/CRS-	female - male	18	Model	-1.207159742	0.596234049	333.7416801	-2.380010248	-0.034309235	-2.024640734	0.043700212	*
EtOH+/CRS-	female - male	2	Relapse	-1.262204136	0.613643588	358.5289429	-2.468997259	-0.055411014	-2.056901045	0.040418795	*
EtOH+/CRS-	female - male	20	Model	-1.274610116	0.636020103	390.4126189	-2.525063077	-0.024157155	-2.004040611	0.045756057	*
EtOH+/CRS-	female - male	7	Relapse	-2.176874084	0.636288164	390.4731931	-3.427853465	-0.925894703	-3.421207885	6.89E-04	***
EtOH+/CRS-	female - male	8	Relapse	-1.326710861	0.624123994	373.2589367	-2.553950747	-0.099470976	-2.125716803	0.034182894	*
EtOH+/CRS-	female - male	9	Model	-1.614274131	0.604394241	345.2562858	-2.803032244	-0.425516018	-2.670895951	0.007923048	**
EtOH+/CRS+	female - male	1	Relapse	-1.74881194	0.76255998	750.008878	-3.245817839	-0.251806042	-2.293343456	0.022104022	*
EtOH+/CRS+	female - male	11	Relapse	-1.8111934	0.730229658	726.5835366	-3.244805315	-0.377581485	-2.480306544	0.01335239	*
EtOH+/CRS+	female - male	15	Relapse	-1.451293015	0.730374263	726.6687696	-2.885188542	-0.017397488	-1.987053883	0.047291486	*
EtOH+/CRS+	female - male	17	Model	-1.931383105	0.717358732	716.0148061	-3.339761062	-0.523005148	-2.692353239	0.007260809	**
EtOH+/CRS+	female - male	6	Relapse	-2.047987618	0.742893764	736.249468	-3.506430192	-0.589545044	-2.756770508	0.005982058	**
EtOH+/CRS+	female - male	7	Relapse	-1.955237164	0.742944064	736.3061203	-3.413778302	-0.496696026	-2.631742091	0.008672689	**
EtOH+/CRS+	female - male	9	Relapse	-1.542362075	0.730300957	726.5889534	-2.976113949	-0.108610201	-2.111954065	0.035031115	*
